# Supplementary material for: Enzyme-Responsive Amphiphilic Peptide Nanoparticles for Biocompatible and Efficient Drug Delivery
Source: Pharmaceutics. 2022 Jan 7;14(1):143. doi: 10.3390/pharmaceutics14010143 (PMC8779831; doi:10.3390/pharmaceutics14010143)
Supplement: Supplementary file 1 [file pharmaceutics-14-00143-s001.zip]

Archive with 1 entries (1 files):
- pharmaceutics-1521323-supplementary.pdf
